# Supplementary material for: Pervaporation Mixed Matrix Membranes from Sodium Alginate/ZnO for Isopropanol Dehydration
Source: Molecules. 2026 Apr 16;31(8):1300. doi: 10.3390/molecules31081300 (PMC13119433; doi:10.3390/molecules31081300)
Supplement: Supplementary file 1 [file molecules-31-01300-s001.zip]

Archive with 1 entries (1 files):
- molecules-4211498-supplementary.pdf
